# Supplementary material for: STEFTR: A Hybrid Versatile Method for State Estimation and Feature Extraction From the Trajectory of Animal Behavior
Source: Front Neurosci. 2019 Jun 28;13:626. doi: 10.3389/fnins.2019.00626 (PMC6611002; doi:10.3389/fnins.2019.00626)
Supplement: Supplementary file 1 [file Table_1.XLSX]

## Sheet: STable1_StatDetails
Supplementary Table 1. Detailed results of statistical tests for Fig. 3-7, 9 and S2.
Figure	Parameter		Number of Groups		Group 1	Group 2	Group 3	Group 4	Group 5		Unit of number		Statistical tests used		p value of multiple test		Other result of multiple test		Post-hoc test		p value of post-hoc test		Other result of post-hoc test
3E	Velocity		5		cluster 0 (n=48)	cluster 1 (n=54)	cluster 2 (n=121)	cluster 3 (n=94)	cluster 4 (n=64)		clusters		Kruskal-Wallis test		<0.0001(***)		355.614		Dunn's test		0 vs 1: 0.1062(ns) 0 vs 2: <0.0001(***) 1 vs 2: <0.0001(***) 0 vs 3: <0.0001(***) 1 vs 3: <0.0001(***) 2 vs 3: <0.0001(***) 0 vs 4: <0.0001(***) 1 vs 4: <0.0001(***) 2 vs 4: <0.0001(***) 3 vs 4: 0.0001(***)		z = -2.3037 z = -7.2863 z = -4.8022 z = -12.5996 z = -10.4138 z = -7.2173 z = -15.3219 z = -13.3596 z = -10.8868 z = -4.2601
3E	Duration		5		cluster 0 (n=48)	cluster 1 (n=54)	cluster 2 (n=121)	cluster 3 (n=94)	cluster 4 (n=64)		clusters		Kruskal-Wallis test		<0.0001(***)		32.7118		Dunn's test		0 vs 1: 0.0035(**) 0 vs 2: <0.0001(***) 1 vs 2: 1(ns) 0 vs 3: <0.0001(***) 1 vs 3: 1(ns) 2 vs 3: 1(ns) 0 vs 4: 1(ns) 1 vs 4: 0.0925(ns) 2 vs 4: 0.0057(**) 3 vs 4: 0.0015(**)		z = 3.3877 z = 4.3376 z = 0.4147 z = 4.6324 z = 0.8771 z = 0.5956 z = 1.2402 z = -2.3553 z = -3.2549 z = -3.6096
3E	Depth		5		cluster 0 (n=48)	cluster 1 (n=54)	cluster 2 (n=121)	cluster 3 (n=94)	cluster 4 (n=64)		clusters		Kruskal-Wallis test		<0.0001(***)		236.669		Dunn's test		0 vs 1: 1(ns) 0 vs 2: <0.0001(***) 1 vs 2: <0.0001(***) 0 vs 3: <0.0001(***) 1 vs 3: <0.0001(***) 2 vs 3: <0.0001(***) 0 vs 4: <0.0001(***) 1 vs 4: <0.0001(***) 2 vs 4: <0.0001(***) 3 vs 4: 1(ns)		z = -0.8047 z = -7.0018 z = -6.3227 z = -11.816 z = -11.3412 z = -6.5593 z = -10.1204 z = -9.5939 z = -4.7749 z = 1.0107
4D	Duration		4		cluster 1 (n=584)	cluster 1 (n=170)	cluster 2 (n=1080)	cluster 3 (n=29)			clusters		Kruskal-Wallis test		<0.0001(***)		119.525		Dunn's test		0 vs 1: 0.0311(*) 0 vs 2: <0.0001(***) 1 vs 2: 0.0007(***) 0 vs 3: 0.2611(ns) 1 vs 3: 0.0189(*) 2 vs 3: <0.0001(***)		z = -2.5631 z = -2.5631 z = -3.6737 z = 1.7113 z = 2.7323 z = 4.5281
4D	Directedness		4		cluster 1 (n=584)	cluster 1 (n=170)	cluster 2 (n=1080)	cluster 3 (n=29)			clusters		Kruskal-Wallis test		<0.0001(***)		70.7748		Dunn's test		0 vs 1: 0.022(*) 0 vs 2: <0.0001(***) 1 vs 2: 0.0507(ns) 0 vs 3: 0.2251(ns) 1 vs 3: 1(ns) 2 vs 3: 1(ns)		z = 2.6812 z = 2.6812 z = 2.3889 z = 1.7802 z = 0.5228 z = -0.4894
4H	Duration		4		cluster 0 (n=335)	cluster 1 (n=927)	cluster 2 (n=806)	cluster 3 (n=222)			clusters		Kruskal-Wallis test		<0.0001(***)		115.968		Dunn's test		0 vs 1: <0.0001(***) 0 vs 2: 0.1178(ns) 1 vs 2: <0.0001(***) 0 vs 3: <0.0001(***) 1 vs 3: <0.0001(***) 2 vs 3: 0.0049(**)		z = -4.3936 z = -4.3936 z = 8.5979 z = 4.3073 z = 8.7371 z = 3.1501
4H	Directedness		4		cluster 0 (n=335)	cluster 1 (n=927)	cluster 2 (n=806)	cluster 3 (n=222)			clusters		Kruskal-Wallis test		<0.0001(***)		89.8627		Dunn's test		0 vs 1: 0.1394(ns) 0 vs 2: <0.0001(***) 1 vs 2: <0.0001(***) 0 vs 3: <0.0001(***) 1 vs 3: <0.0001(***) 2 vs 3: <0.0001(***)		z = -1.9912 z = -1.9912 z = -5.0746 z = -7.9756 z = -7.5386 z = -4.2072
6A	Avoidance distance		3		naive (n=50)	mock (n=50)	preexp. (n=50)				animals		Kruskal-Wallis test		<0.0001(***)		24.451		Dunn's test		naive vs mock: 0.7621(ns) naive vs preexp.: <0.0001(***) mock vs preexp.: 0.0001(***)		z = 0.6619 z = 4.5747 z = 3.9128
6B	Cluster 0 duration		3		naive (n=347)	mock (n=373)	preexp. (n=349)				clusters		Kruskal-Wallis test		<0.0001(***)		29.202		Dunn's test		naive vs mock: 1(ns) naive vs preexp.: <0.0001(***) mock vs preexp.: <0.0001(***)		z = -0.1812 z = -4.739 z = -4.6426
6C	Initial velocity		3		naive (n=347)	mock (n=373)	preexp. (n=349)				clusters		Kruskal-Wallis test		<0.0001(***)		88.07		Dunn's test		naive vs mock: <0.0001(***) naive vs preexp.: <0.0001(***) mock vs preexp.: <0.0001(***)		z = 5.2709 z = 9.3668 z = 4.2561
6D	Average concentration		3		naive (n=347)	mock (n=373)	preexp. (n=349)				clusters		Kruskal-Wallis test		<0.0001(***)		85.598		Dunn's test		naive vs mock: 1(ns) naive vs preexp.: <0.0001(***) mock vs preexp.: <0.0001(***)		z = -0.3344 z = 7.7844 z = 8.259
6E	Averege of concentration change		3		naive (n=347)	mock (n=373)	preexp. (n=349)				clusters		Kruskal-Wallis test		0.0003(***)		48.826		Dunn's test		naive vs mock: 0.24(ns) naive vs preexp.: <0.0001(***) mock vs preexp.: <0.0001(***)		z = -1.405 z = -6.6052 z = -5.3166
7C	Peak value of GCaMP3/mCherry		3		naive (n=25)	mock (n=29)	preexp. (n=28)				animals		Kruskal-Wallis test		<0.0001(***)		30.106		Dunn's test		naive vs mock: 0.0949(ns) naive vs preexp.: <0.0001(***) mock vs preexp.: 0.0004(***)		z = 1.8571 z = 5.3589 z = 3.6525
9D	Fight velocity in 3D space at t=-0.3		2		initial (n=27)	last (n=27)					flights		Mann–Whitney test		0.0234(*)		233		-		-		-
9D	Flight acceleration in 3D space at t=-0.3		2		initial (n=27)	last (n=27)					flights		Mann–Whitney test		0.2326(ns)		295		-		-		-
S2D	Velocity		5		cluster 0 (n=97)	cluster 1 (n=112)	cluster 2 (n=117)	cluster 3 (n=30)	cluster 4 (n=9)		clusters		Kruskal-Wallis test		<0.0001(***)		224.449		Dunn's test		0 vs 1: 0.0034(**) 0 vs 2: <0.0001(***) 1 vs 2: <0.0001(***) 0 vs 3: <0.0001(***) 1 vs 3: <0.0001(***) 2 vs 3: 0.0632(ns) 0 vs 4: <0.0001(***) 1 vs 4: <0.0001(***) 2 vs 4: 0.1187(ns) 3 vs 4: 1(ns)		z = -3.3957 z = -11.7674 z = -8.6606 z = -10.178 z = -8.0519 z = -2.494 z = -6.882 z = -5.5621 z = -2.2612 z = -0.7152
S2D	Duration		5		cluster 0 (n=97)	cluster 1 (n=112)	cluster 2 (n=117)	cluster 3 (n=30)	cluster 4 (n=9)		clusters		Kruskal-Wallis test		<0.0001(***)		51.0866		Dunn's test		0 vs 1: 0.0072(**) 0 vs 2: 0.6346(ns) 1 vs 2: <0.0001(***) 0 vs 3: 0.0001(***) 1 vs 3: 0.172(ns) 2 vs 3: <0.0001(***) 0 vs 4: 0.0063(**) 1 vs 4: 0.2455(ns) 2 vs 4: 0.0006(***) 3 vs 4: 1(ns)		z = 3.1845 z = -1.5264 z = -4.9268 z = 4.1959 z = 2.1153 z = 5.3074 z = 3.2241 z = 1.9677 z = 3.8537 z = 0.6496
S2D	Depth		5		cluster 0 (n=97)	cluster 1 (n=112)	cluster 2 (n=117)	cluster 3 (n=30)	cluster 4 (n=9)		clusters		Kruskal-Wallis test		<0.0001(***)		197.381		Dunn's test		0 vs 1: 0.9449(ns) 0 vs 2: <0.0001(***) 1 vs 2: <0.0001(***) 0 vs 3: <0.0001(***) 1 vs 3: <0.0001(***) 2 vs 3: 0.6961(ns) 0 vs 4: <0.0001(***) 1 vs 4: <0.0001(***) 2 vs 4: 1(ns) 3 vs 4: 1(ns)		z = -1.3136 z = -10.8527 z = -9.895 z = -8.5822 z = -7.835 z = -1.4787 z = -5.2045 z = -4.7085 z = -0.9345 z = -0.0543

## Sheet: STable2_WT
Supplementary Table 2. Information gains for wild-type.
time	value	Clst0Dur	Clst1Dur	V				dV				B				dB				Dir				C				dC				WV
		All	All	All	Ini	Mid	Ter	All	Ini	Mid	Ter	All	Ini	Mid	Ter	All	Ini	Mid	Ter	All	Ini	Mid	Ter	All	Ini	Mid	Ter	All	Ini	Mid	Ter	All
-	Ave	0.0975	0.0569		-	-	-		-	-	-		-	-	-	0.0715	-	-	-		-	-	-	0.1633	-	-	-	0.0879	-	-	-
-	Med	-	-	0.0401	-	-	-		-	-	-		-	-	-	0.1017	-	-	-	-	-	-	-	0.1603	-	-	-	0.0883	-	-	-
-	Q1st	-	-		-	-	-		-	-	-		-	-	-	0.0645	-	-	-	-	-	-	-	0.1635	-	-	-	0.1072	-	-	-
-	Q3rd	-	-		-	-	-		-	-	-		-	-	-	0.0828	-	-	-	-	-	-	-	0.1605	-	-	-	0.0799	-	-	-
-	Var	-	-		-	-	-		-	-	-		-	-	-		-	-	-	-	-	-	-		-	-	-	0.0797	-	-	-
-	1 %ile	-	-		-	-	-		-	-	-		-	-	-		-	-	-	-	-	-	-	0.1634	-	-	-	0.0904	-	-	-
-	5 %ile	-	-		-	-	-		-	-	-		-	-	-		-	-	-	-	-	-	-	0.1645	-	-	-	0.0998	-	-	-
-	95 %ile	-	-		-	-	-		-	-	-		-	-	-		-	-	-	-	-	-	-	0.1532	-	-	-	0.1078	-	-	-
-	99 %ile	-	-		-	-	-		-	-	-		-	-	-		-	-	-	-	-	-	-	0.1482	-	-	-	0.0601	-	-	-
1	Ave	-	-	-	0.1137			-				-				-				-				-	0.1471	0.162	0.162	-	0.1163	0.0927	0.1043	-
2	Ave	-	-	-	0.1203		0.049	-				-				-		0.0478		-				-	0.1478	0.1655	0.163	-	0.1107	0.1048	0.1219	-
3	Ave	-	-	-	0.1088			-				-				-		0.0487		-				-	0.1508	0.1633	0.1621	-	0.1096	0.0986	0.1277	-
3	Med	-	-	-	0.0996		0.0391	-				-				-				-	-	-	-	-	0.1491	0.162	0.1622	-	0.114	0.0894	0.1338	-
3	Var	-	-	-				-				-				-				-	-	-	-	-	0.1114	0.0866	0.0408	-		0.0596	0.0504	-
4	Ave	-	-	-	0.0987			-				-				-		0.0504		-				-	0.1465	0.1655	0.1654	-	0.082	0.0984	0.1218	-
4	Med	-	-	-	0.0999			-				-				-				-	-	-	-	-	0.1486	0.1655	0.1647	-	0.0853	0.0965	0.1447	-
4	Var	-	-	-				-				-				-				-	-	-	-	-	0.1024	0.083	0.0402	-	0.0572	0.0821	0.0817	-
5	Ave	-	-	-				-				-				-		0.0483		-				-	0.1458	0.1633	0.166	-	0.0903	0.1117	0.148	-
5	Med	-	-	-	0.0778			-				-				-				-	-	-	-	-	0.148	0.162	0.1653	-	0.0926	0.1104	0.1248	-
5	Var	-	-	-				-				-				-				-	-	-	-	-	0.0968	0.092	0.0537	-	0.0609	0.1124	0.0782	-
6	Ave	-	-	-	0.0718			-				-				-		0.0562		-				-	0.1477	0.1642	0.1459	-	0.0833	0.1117	0.1686	-
6	Med	-	-	-	0.0747			-				-				-				-	-	-	-	-	0.148	0.1655	0.1466	-	0.085	0.1111	0.1489	-
6	Var	-	-	-				-				-				-				-	-	-	-	-	0.089	0.0953	0.0601	-		0.1162	0.081	-

## Sheet: STable3_egl-3(n589)
Supplementary Table 3. Information gains for egl-3(n589).
time	value	Clst0Dur	Clst1Dur	V				dV				B				dB				Dir				C				dC				WV
		All	All	All	Ini	Mid	Ter	All	Ini	Mid	Ter	All	Ini	Mid	Ter	All	Ini	Mid	Ter	All	Ini	Mid	Ter	All	Ini	Mid	Ter	All	Ini	Mid	Ter	All
-	Ave				-	-	-		-	-	-		-	-	-		-	-	-		-	-	-	0.1179	-	-	-		-	-	-
-	Med	-	-		-	-	-		-	-	-		-	-	-		-	-	-	-	-	-	-	0.1179	-	-	-		-	-	-
-	Q1st	-	-		-	-	-		-	-	-		-	-	-		-	-	-	-	-	-	-	0.1209	-	-	-		-	-	-
-	Q3rd	-	-		-	-	-		-	-	-		-	-	-		-	-	-	-	-	-	-	0.1191	-	-	-		-	-	-
-	Var	-	-		-	-	-		-	-	-		-	-	-		-	-	-	-	-	-	-		-	-	-		-	-	-
-	1 %ile	-	-		-	-	-		-	-	-		-	-	-		-	-	-	-	-	-	-	0.1138	-	-	-		-	-	-
-	5 %ile	-	-		-	-	-		-	-	-		-	-	-		-	-	-	-	-	-	-	0.1138	-	-	-		-	-	-
-	95 %ile	-	-		-	-	-		-	-	-		-	-	-		-	-	-	-	-	-	-	0.1396	-	-	-		-	-	-
-	99 %ile	-	-		-	-	-		-	-	-		-	-	-		-	-	-	-	-	-	-	0.1485	-	-	-		-	-	-
1	Ave	-	-	-				-				-				-				-				-	0.1416	0.1163	0.1233	-				-
2	Ave	-	-	-				-				-				-				-				-	0.146	0.1163	0.1251	-				-
3	Ave	-	-	-				-				-				-				-				-	0.1489	0.1163	0.1209	-				-
3	Med	-	-	-				-				-				-				-	-	-	-	-	0.146	0.1163	0.1251	-				-
3	Var	-	-	-				-				-				-				-	-	-	-	-				-				-
4	Ave	-	-	-				-				-				-				-				-	0.1402	0.1163	0.1209	-				-
4	Med	-	-	-				-				-				-				-	-	-	-	-	0.146	0.1163	0.1209	-				-
4	Var	-	-	-				-				-				-				-	-	-	-	-				-				-
5	Ave	-	-	-				-				-				-				-				-	0.1402	0.1163	0.1209	-				-
5	Med	-	-	-				-				-				-				-	-	-	-	-	0.1402	0.1163	0.1191	-				-
5	Var	-	-	-				-				-				-				-	-	-	-	-				-				-
6	Ave	-	-	-				-				-				-				-				-	0.1398	0.1163	0.1251	-				-
6	Med	-	-	-				-				-				-				-	-	-	-	-	0.1398	0.1163	0.1191	-				-
6	Var	-	-	-				-				-				-				-	-	-	-	-				-				-

## Sheet: STable4_egl-3(ok979)
Supplementary Table 4. Information gains for egl-3(ok979).
time	value	Clst0Dur	Clst1Dur	V				dV				B				dB				Dir				C				dC				WV
		All	All	All	Ini	Mid	Ter	All	Ini	Mid	Ter	All	Ini	Mid	Ter	All	Ini	Mid	Ter	All	Ini	Mid	Ter	All	Ini	Mid	Ter	All	Ini	Mid	Ter	All
-	Ave			0.5665	-	-	-		-	-	-		-	-	-		-	-	-		-	-	-	0.1766	-	-	-		-	-	-
-	Med	-	-	0.4535	-	-	-		-	-	-		-	-	-		-	-	-	-	-	-	-	0.1821	-	-	-		-	-	-
-	Q1st	-	-	0.3885	-	-	-		-	-	-		-	-	-		-	-	-	-	-	-	-	0.1772	-	-	-		-	-	-
-	Q3rd	-	-	0.531	-	-	-		-	-	-		-	-	-		-	-	-	-	-	-	-	0.1703	-	-	-		-	-	-
-	Var	-	-		-	-	-		-	-	-		-	-	-		-	-	-	-	-	-	-		-	-	-		-	-	-
-	1 %ile	-	-		-	-	-		-	-	-		-	-	-		-	-	-	-	-	-	-	0.187	-	-	-		-	-	-
-	5 %ile	-	-		-	-	-		-	-	-		-	-	-		-	-	-	-	-	-	-	0.187	-	-	-		-	-	-
-	95 %ile	-	-	0.4334	-	-	-		-	-	-		-	-	-		-	-	-	-	-	-	-	0.1611	-	-	-		-	-	-
-	99 %ile	-	-	0.4201	-	-	-		-	-	-		-	-	-		-	-	-	-	-	-	-	0.1611	-	-	-		-	-	-
1	Ave	-	-	-	0.153	0.2297		-				-				-				-				-	0.172	0.1821	0.1727	-				-
2	Ave	-	-	-	0.1977	0.2102		-				-				-				-				-	0.172	0.1821	0.1727	-				-
3	Ave	-	-	-	0.2585	0.3037	0.2213	-				-				-				-				-	0.1737	0.1821	0.1727	-				-
3	Med	-	-	-	0.2252	0.2769	0.2474	-				-				-				-	-	-	-	-	0.1727	0.1821	0.1727	-				-
3	Var	-	-	-				-				-				-				-	-	-	-	-				-				-
4	Ave	-	-	-	0.2805	0.3375	0.3015	-				-				-				-				-	0.1737	0.1821	0.1727	-				-
4	Med	-	-	-	0.2502	0.351	0.3091	-				-				-				-	-	-	-	-	0.1737	0.1821	0.1727	-				-
4	Var	-	-	-				-				-				-				-	-	-	-	-				-				-
5	Ave	-	-	-	0.2821	0.3142	0.3748	-				-				-				-				-	0.1737	0.1821	0.1727	-				-
5	Med	-	-	-	0.3144	0.3859	0.3277	-				-				-				-	-	-	-	-	0.1737	0.1821	0.1727	-				-
5	Var	-	-	-				-	0.1696			-				-				-	-	-	-	-				-				-
6	Ave	-	-	-	0.3166	0.3806	0.4495	-				-				-				-				-	0.1727	0.1821	0.1727	-				-
6	Med	-	-	-	0.3362	0.3934	0.4197	-				-				-				-	-	-	-	-	0.1737	0.1821	0.1727	-				-
6	Var	-	-	-				-	0.1814			-				-				-	-	-	-	-				-				-

## Sheet: STable5_egl-21
Supplementary Table 5. Information gains for egl-21.
time	value	Clst0Dur	Clst1Dur	V				dV				B				dB				Dir				C				dC				WV
		All	All	All	Ini	Mid	Ter	All	Ini	Mid	Ter	All	Ini	Mid	Ter	All	Ini	Mid	Ter	All	Ini	Mid	Ter	All	Ini	Mid	Ter	All	Ini	Mid	Ter	All
-	Ave				-	-	-		-	-	-		-	-	-		-	-	-		-	-	-		-	-	-		-	-	-
-	Med	-	-		-	-	-		-	-	-		-	-	-		-	-	-	-	-	-	-		-	-	-		-	-	-
-	Q1st	-	-		-	-	-		-	-	-		-	-	-		-	-	-	-	-	-	-		-	-	-		-	-	-
-	Q3rd	-	-		-	-	-		-	-	-		-	-	-		-	-	-	-	-	-	-		-	-	-		-	-	-
-	Var	-	-		-	-	-		-	-	-		-	-	-		-	-	-	-	-	-	-		-	-	-		-	-	-
-	1 %ile	-	-		-	-	-		-	-	-		-	-	-		-	-	-	-	-	-	-		-	-	-		-	-	-
-	5 %ile	-	-		-	-	-		-	-	-		-	-	-		-	-	-	-	-	-	-		-	-	-		-	-	-
-	95 %ile	-	-		-	-	-		-	-	-		-	-	-		-	-	-	-	-	-	-		-	-	-		-	-	-
-	99 %ile	-	-		-	-	-		-	-	-		-	-	-		-	-	-	-	-	-	-		-	-	-		-	-	-
1	Ave	-	-	-				-				-				-				-				-				-				-
2	Ave	-	-	-				-				-				-				-				-				-				-
3	Ave	-	-	-				-				-				-				-				-				-				-
3	Med	-	-	-				-				-				-				-	-	-	-	-				-				-
3	Var	-	-	-				-				-				-				-	-	-	-	-				-				-
4	Ave	-	-	-				-				-				-				-				-				-				-
4	Med	-	-	-				-				-				-				-	-	-	-	-				-				-
4	Var	-	-	-				-				-				-				-	-	-	-	-				-				-
5	Ave	-	-	-				-				-				-				-				-				-				-
5	Med	-	-	-				-				-				-				-	-	-	-	-				-				-
5	Var	-	-	-				-				-				-				-	-	-	-	-				-				-
6	Ave	-	-	-				-				-				-				-				-				-				-
6	Med	-	-	-				-				-				-				-	-	-	-	-				-				-
6	Var	-	-	-				-				-				-				-	-	-	-	-				-				-

## Sheet: STable6_dop-3
Supplementary Table 6. Information gains for dop-3.
time	value	Clst0Dur	Clst1Dur	V				dV				B				dB				Dir				C				dC				WV
		All	All	All	Ini	Mid	Ter	All	Ini	Mid	Ter	All	Ini	Mid	Ter	All	Ini	Mid	Ter	All	Ini	Mid	Ter	All	Ini	Mid	Ter	All	Ini	Mid	Ter	All
-	Ave	0.0682		0.1111	-	-	-		-	-	-	0.1133	-	-	-		-	-	-	0.0997	-	-	-		-	-	-	0.1233	-	-	-
-	Med	-	-	0.1138	-	-	-		-	-	-	0.092	-	-	-		-	-	-	-	-	-	-		-	-	-	0.1467	-	-	-
-	Q1st	-	-	0.1152	-	-	-		-	-	-	0.059	-	-	-		-	-	-	-	-	-	-		-	-	-		-	-	-
-	Q3rd	-	-	0.083	-	-	-		-	-	-	0.1097	-	-	-		-	-	-	-	-	-	-		-	-	-	0.1197	-	-	-
-	Var	-	-		-	-	-		-	-	-	0.0891	-	-	-		-	-	-	-	-	-	-		-	-	-	0.0787	-	-	-
-	1 %ile	-	-	0.0489	-	-	-		-	-	-		-	-	-		-	-	-	-	-	-	-		-	-	-		-	-	-
-	5 %ile	-	-	0.0603	-	-	-		-	-	-		-	-	-		-	-	-	-	-	-	-		-	-	-		-	-	-
-	95 %ile	-	-	0.0573	-	-	-		-	-	-	0.119	-	-	-		-	-	-	-	-	-	-		-	-	-	0.1146	-	-	-
-	99 %ile	-	-		-	-	-		-	-	-	0.1378	-	-	-		-	-	-	-	-	-	-		-	-	-	0.1168	-	-	-
1	Ave	-	-	-		0.0538	0.0462	-				-		0.0504	0.0978	-				-	-	-	-	-				-			0.1226	-
2	Ave	-	-	-		0.068	0.0889	-				-			0.1119	-				-				-				-		0.0793	0.1532	-
3	Ave	-	-	-		0.0722	0.1143	-				-			0.1261	-			0.0467	-				-				-		0.0947	0.1548	-
3	Med	-	-	-		0.0547	0.1581	-				-			0.1397	-				-	-	-	-	-				-		0.0879	0.1721	-
3	Var	-	-	-				-				-				-				-	-	-	-	-				-				-
4	Ave	-	-	-		0.0557	0.1373	-				-		0.0444	0.1353	-				-				-				-		0.0958	0.1585	-
4	Med	-	-	-		0.0601	0.1264	-				-			0.139	-				-	-	-	-	-				-		0.0919	0.1674	-
4	Var	-	-	-				-				-				-				-	-	-	-	-				-				-
5	Ave	-	-	-		0.0516	0.1365	-				-			0.1326	-			0.0513	-				-				-		0.103	0.1613	-
5	Med	-	-	-		0.0702	0.1162	-				-			0.1274	-				-	-	-	-	-				-		0.0979	0.1549	-
5	Var	-	-	-				-				-			0.0614	-			0.0488	-	-	-	-	-				-				-
6	Ave	-	-	-		0.0592	0.1514	-				-			0.1314	-				-			0.0527	-				-		0.1164	0.1632	-
6	Med	-	-	-		0.059	0.1383	-				-			0.1288	-				-	-	-	-	-				-		0.0929	0.1537	-
6	Var	-	-	-				-				-			0.0681	-			0.0678	-	-	-	-	-				-				-

## Sheet: STable7_ocr-2
Supplementary Table 7. Information gains for ocr-2.
time	value	Clst0Dur	Clst1Dur	V				dV				B				dB				Dir				C				dC				WV
		All	All	All	Ini	Mid	Ter	All	Ini	Mid	Ter	All	Ini	Mid	Ter	All	Ini	Mid	Ter	All	Ini	Mid	Ter	All	Ini	Mid	Ter	All	Ini	Mid	Ter	All
-	Ave			0.1229	-	-	-		-	-	-		-	-	-		-	-	-		-	-	-		-	-	-		-	-	-
-	Med	-	-	0.1362	-	-	-		-	-	-		-	-	-		-	-	-	-	-	-	-		-	-	-		-	-	-
-	Q1st	-	-	0.1412	-	-	-		-	-	-		-	-	-		-	-	-	-	-	-	-		-	-	-		-	-	-
-	Q3rd	-	-	0.1226	-	-	-		-	-	-		-	-	-		-	-	-	-	-	-	-		-	-	-		-	-	-
-	Var	-	-		-	-	-		-	-	-		-	-	-		-	-	-	-	-	-	-		-	-	-		-	-	-
-	1 %ile	-	-		-	-	-		-	-	-		-	-	-		-	-	-	-	-	-	-		-	-	-		-	-	-
-	5 %ile	-	-		-	-	-		-	-	-		-	-	-		-	-	-	-	-	-	-		-	-	-		-	-	-
-	95 %ile	-	-		-	-	-		-	-	-		-	-	-		-	-	-	-	-	-	-		-	-	-		-	-	-
-	99 %ile	-	-		-	-	-		-	-	-		-	-	-		-	-	-	-	-	-	-		-	-	-		-	-	-
1	Ave	-	-	-				-				-				-				-				-				-				-
2	Ave	-	-	-				-				-				-				-				-				-				-
3	Ave	-	-	-				-				-				-				-				-				-				-
3	Med	-	-	-			0.1	-				-				-				-	-	-	-	-				-				-
3	Var	-	-	-				-				-				-				-	-	-	-	-				-				-
4	Ave	-	-	-				-				-				-				-				-				-				-
4	Med	-	-	-			0.1051	-				-				-				-	-	-	-	-				-				-
4	Var	-	-	-				-				-				-				-	-	-	-	-				-				-
5	Ave	-	-	-			0.1663	-				-				-				-				-				-				-
5	Med	-	-	-			0.1657	-				-				-				-	-	-	-	-				-				-
5	Var	-	-	-				-				-				-				-	-	-	-	-				-				-
6	Ave	-	-	-			0.1086	-				-				-				-				-				-				-
6	Med	-	-	-			0.1474	-				-				-				-	-	-	-	-				-				-
6	Var	-	-	-				-				-				-				-	-	-	-	-				-				-

## Sheet: STable8_osm-9
Supplementary Table 8. Information gains for osm-9.
time	value	Clst0Dur	Clst1Dur	V				dV				B				dB				Dir				C				dC				WV
		All	All	All	Ini	Mid	Ter	All	Ini	Mid	Ter	All	Ini	Mid	Ter	All	Ini	Mid	Ter	All	Ini	Mid	Ter	All	Ini	Mid	Ter	All	Ini	Mid	Ter	All
-	Ave	0.0963		0.2378	-	-	-		-	-	-		-	-	-		-	-	-		-	-	-		-	-	-		-	-	-
-	Med	-	-	0.2247	-	-	-		-	-	-		-	-	-		-	-	-	-	-	-	-		-	-	-		-	-	-
-	Q1st	-	-	0.2555	-	-	-		-	-	-		-	-	-		-	-	-	-	-	-	-		-	-	-		-	-	-
-	Q3rd	-	-	0.1996	-	-	-		-	-	-		-	-	-		-	-	-	-	-	-	-		-	-	-		-	-	-
-	Var	-	-		-	-	-		-	-	-		-	-	-		-	-	-	-	-	-	-	0.1101	-	-	-		-	-	-
-	1 %ile	-	-		-	-	-		-	-	-		-	-	-		-	-	-	-	-	-	-		-	-	-		-	-	-
-	5 %ile	-	-		-	-	-		-	-	-		-	-	-		-	-	-	-	-	-	-		-	-	-		-	-	-
-	95 %ile	-	-	0.1553	-	-	-		-	-	-		-	-	-		-	-	-	-	-	-	-		-	-	-		-	-	-
-	99 %ile	-	-	0.1249	-	-	-		-	-	-		-	-	-		-	-	-	-	-	-	-		-	-	-		-	-	-
1	Ave	-	-	-				-				-				-				-				-				-				-
2	Ave	-	-	-		0.1382		-				-				-				-				-				-				-
3	Ave	-	-	-		0.1437		-				-				-				-				-				-				-
3	Med	-	-	-		0.1558	0.0922	-				-				-				-	-	-	-	-				-				-
3	Var	-	-	-				-				-				-				-	-	-	-	-				-				-
4	Ave	-	-	-		0.1433		-				-				-				-				-				-				-
4	Med	-	-	-		0.1641		-				-				-				-	-	-	-	-				-				-
4	Var	-	-	-				-				-				-				-	-	-	-	-				-				-
5	Ave	-	-	-	0.0724	0.1637		-				-				-				-				-				-				-
5	Med	-	-	-	0.0859	0.1597	0.1115	-				-				-				-	-	-	-	-				-				-
5	Var	-	-	-				-				-				-				-	-	-	-	-				-				-
6	Ave	-	-	-	0.0884	0.1872	0.1012	-				-				-				-				-				-				-
6	Med	-	-	-	0.1197	0.1735	0.1116	-				-				-				-	-	-	-	-				-				-
6	Var	-	-	-				-				-				-				-	-	-	-	-				-				-

## Sheet: STable9_tax-4
Supplementary Table 9. Information gains for tax-4.
time	value	Clst0Dur	Clst1Dur	V				dV				B				dB				Dir				C				dC				WV
		All	All	All	Ini	Mid	Ter	All	Ini	Mid	Ter	All	Ini	Mid	Ter	All	Ini	Mid	Ter	All	Ini	Mid	Ter	All	Ini	Mid	Ter	All	Ini	Mid	Ter	All
-	Ave				-	-	-		-	-	-		-	-	-		-	-	-		-	-	-	0.2677	-	-	-		-	-	-
-	Med	-	-		-	-	-		-	-	-		-	-	-		-	-	-	-	-	-	-	0.268	-	-	-		-	-	-
-	Q1st	-	-		-	-	-		-	-	-		-	-	-		-	-	-	-	-	-	-	0.232	-	-	-		-	-	-
-	Q3rd	-	-		-	-	-		-	-	-		-	-	-		-	-	-	-	-	-	-	0.2832	-	-	-		-	-	-
-	Var	-	-		-	-	-		-	-	-		-	-	-		-	-	-	-	-	-	-		-	-	-		-	-	-
-	1 %ile	-	-		-	-	-		-	-	-		-	-	-	0.0739	-	-	-	-	-	-	-	0.2412	-	-	-		-	-	-
-	5 %ile	-	-		-	-	-		-	-	-		-	-	-		-	-	-	-	-	-	-	0.2387	-	-	-		-	-	-
-	95 %ile	-	-		-	-	-		-	-	-		-	-	-		-	-	-	-	-	-	-	0.2825	-	-	-		-	-	-
-	99 %ile	-	-		-	-	-		-	-	-		-	-	-		-	-	-	-	-	-	-	0.2776	-	-	-		-	-	-
1	Ave	-	-	-				-				-				-				-				-	0.2324	0.2667	0.2329	-				-
2	Ave	-	-	-				-				-				-				-				-	0.2317	0.2703	0.2329	-				-
3	Ave	-	-	-				-				-				-				-				-	0.2348	0.2667	0.2332	-				-
3	Med	-	-	-			0.1029	-				-				-				-	-	-	-	-	0.2348	0.2667	0.2332	-				-
3	Var	-	-	-				-				-				-				-	-	-	-	-				-				-
4	Ave	-	-	-				-				-				-				-				-	0.2344	0.2703	0.2348	-				-
4	Med	-	-	-				-				-				-				-	-	-	-	-	0.2353	0.2703	0.2332	-				-
4	Var	-	-	-				-				-				-				-	-	-	-	-				-				-
5	Ave	-	-	-				-				-				-	0.0801			-				-	0.2376	0.2671	0.2348	-				-
5	Med	-	-	-				-				-				-				-	-	-	-	-	0.2362	0.2667	0.2348	-				-
5	Var	-	-	-				-				-				-				-	-	-	-	-				-				-
6	Ave	-	-	-				-				-				-				-				-	0.2418	0.271	0.2394	-				-
6	Med	-	-	-				-				-				-				-	-	-	-	-	0.2418	0.2703	0.2394	-				-
6	Var	-	-	-				-				-				-				-	-	-	-	-				-				-

## Sheet: STable10_eat-4
Supplementary Table 10. Information gains for eat-4.
time	value	Clst0Dur	Clst1Dur	V				dV				B				dB				Dir				C				dC				WV
		All	All	All	Ini	Mid	Ter	All	Ini	Mid	Ter	All	Ini	Mid	Ter	All	Ini	Mid	Ter	All	Ini	Mid	Ter	All	Ini	Mid	Ter	All	Ini	Mid	Ter	All
-	Ave			0.0905	-	-	-		-	-	-		-	-	-		-	-	-		-	-	-		-	-	-		-	-	-
-	Med	-	-	0.0922	-	-	-		-	-	-		-	-	-		-	-	-	-	-	-	-		-	-	-		-	-	-
-	Q1st	-	-	0.0826	-	-	-		-	-	-		-	-	-		-	-	-	-	-	-	-		-	-	-		-	-	-
-	Q3rd	-	-		-	-	-		-	-	-		-	-	-		-	-	-	-	-	-	-		-	-	-		-	-	-
-	Var	-	-		-	-	-		-	-	-		-	-	-		-	-	-	-	-	-	-		-	-	-		-	-	-
-	1 %ile	-	-	0.0643	-	-	-		-	-	-		-	-	-		-	-	-	-	-	-	-		-	-	-		-	-	-
-	5 %ile	-	-	0.0808	-	-	-		-	-	-		-	-	-		-	-	-	-	-	-	-	0.0886	-	-	-		-	-	-
-	95 %ile	-	-		-	-	-		-	-	-		-	-	-		-	-	-	-	-	-	-		-	-	-		-	-	-
-	99 %ile	-	-		-	-	-		-	-	-		-	-	-		-	-	-	-	-	-	-		-	-	-		-	-	-
1	Ave	-	-	-	0.0805		0.045	-				-				-				-				-				-				-
2	Ave	-	-	-	0.0834		0.0649	-				-				-				-				-				-				-
3	Ave	-	-	-	0.0866		0.0533	-				-				-				-				-				-				-
3	Med	-	-	-	0.0919		0.065	-				-				-				-	-	-	-	-				-				-
3	Var	-	-	-				-				-				-				-	-	-	-	-				-				-
4	Ave	-	-	-	0.0766		0.0505	-				-				-				-				-				-				-
4	Med	-	-	-	0.0771		0.0805	-				-				-				-	-	-	-	-				-				-
4	Var	-	-	-				-				-				-				-	-	-	-	-				-				-
5	Ave	-	-	-	0.0955		0.0529	-				-				-				-				-				-				-
5	Med	-	-	-	0.065		0.0493	-				-				-				-	-	-	-	-				-				-
5	Var	-	-	-				-				-				-				-	-	-	-	-				-				-
6	Ave	-	-	-	0.0867		0.0481	-				-				-				-				-				-				-
6	Med	-	-	-	0.0634			-				-				-				-	-	-	-	-				-				-
6	Var	-	-	-				-				-				-				-	-	-	-	-				-				-

[truncated: 3 more sheets: STable11_pkc-1, STable12_fly_pheromone, STable13_fly_time]
